# Supplementary material for: Computational identification of condition-specific miRNA targets based on gene expression profiles and sequence information
Source: BMC Bioinformatics. 2009 Jan 30;10(Suppl 1):S34. doi: 10.1186/1471-2105-10-S1-S34 (PMC2648752; doi:10.1186/1471-2105-10-S1-S34)
Supplement: Additional file 1 — List of validated and putative targets. [file 1471-2105-10-S1-S34-S1.xls]

## Sheet: Validated targets
Target	miRNA		Referece
At5g43270	miR156		Jones-Rhoades et al. Annu. Rev. Plant. Biol., 2006
At2g33810	miR156		Jones-Rhoades et al. Annu. Rev. Plant. Biol., 2006
At1g27370	miR156		Jones-Rhoades et al. Annu. Rev. Plant. Biol., 2006
At1g53160	miR156		Jones-Rhoades et al. Annu. Rev. Plant. Biol., 2006
At5g06100	miR159		Jones-Rhoades et al. Annu. Rev. Plant. Biol., 2006
At3g11440	miR159		Jones-Rhoades et al. Annu. Rev. Plant. Biol., 2006
At4g30080	miR160		Jones-Rhoades et al. Annu. Rev. Plant. Biol., 2006
At2g28350	miR160		Jones-Rhoades et al. Annu. Rev. Plant. Biol., 2006
At1g77850	miR160		Jones-Rhoades et al. Annu. Rev. Plant. Biol., 2006
At5g41170	miR161		Addo-Quaye et al. Current Biology, 2008
At1g63150	miR161		Addo-Quaye et al. Current Biology, 2008
At1g06580	miR161		Jones-Rhoades et al. Annu. Rev. Plant. Biol., 2006
At1g06580	miR161	miR400	Jones-Rhoades et al. Annu. Rev. Plant. Biol., 2006
At1g01040	miR162		Jones-Rhoades et al. Annu. Rev. Plant. Biol., 2006
At3g44860	miR163		Jones-Rhoades et al. Annu. Rev. Plant. Biol., 2006
At1g66720	miR163		Jones-Rhoades et al. Annu. Rev. Plant. Biol., 2006
At1g66700	miR163		Jones-Rhoades et al. Annu. Rev. Plant. Biol., 2006
At1g66690	miR163		Jones-Rhoades et al. Annu. Rev. Plant. Biol., 2006
At5g61430	miR164		Jones-Rhoades et al. Annu. Rev. Plant. Biol., 2006
At5g53950	miR164		Jones-Rhoades et al. Annu. Rev. Plant. Biol., 2006
At5g07680	miR164		Jones-Rhoades et al. Annu. Rev. Plant. Biol., 2006
At3g15170	miR164		Jones-Rhoades et al. Annu. Rev. Plant. Biol., 2006
At1g56010	miR164		Jones-Rhoades et al. Annu. Rev. Plant. Biol., 2006
At5g60690	miR165	miR166	Jones-Rhoades et al. Annu. Rev. Plant. Biol., 2006
At4g32880	miR165	miR166	Jones-Rhoades et al. Annu. Rev. Plant. Biol., 2006
At2g34710	miR165	miR166	Jones-Rhoades et al. Annu. Rev. Plant. Biol., 2006
At1g52150	miR165	miR166	Jones-Rhoades et al. Annu. Rev. Plant. Biol., 2006
At1g30490	miR165	miR166	Jones-Rhoades et al. Annu. Rev. Plant. Biol., 2006
At5g37020	miR167		Jones-Rhoades et al. Annu. Rev. Plant. Biol., 2006
At1g30330	miR167		Jones-Rhoades et al. Annu. Rev. Plant. Biol., 2006
At1g48410	miR168		Jones-Rhoades et al. Annu. Rev. Plant. Biol., 2006
At5g06510	miR169		Jones-Rhoades et al. Annu. Rev. Plant. Biol., 2006
At3g05690	miR169		Jones-Rhoades et al. Annu. Rev. Plant. Biol., 2006
At1g72830	miR169		Jones-Rhoades et al. Annu. Rev. Plant. Biol., 2006
At1g54160	miR169		Jones-Rhoades et al. Annu. Rev. Plant. Biol., 2006
At1g17590	miR169		Jones-Rhoades et al. Annu. Rev. Plant. Biol., 2006
At4g00150	miR171		Jones-Rhoades et al. Annu. Rev. Plant. Biol., 2006
At3g60630	miR171		Jones-Rhoades et al. Annu. Rev. Plant. Biol., 2006
At2g45160	miR171		Addo-Quaye et al. Current Biology, 2008
At5g67180	miR172		Jones-Rhoades et al. Annu. Rev. Plant. Biol., 2006
At5g60120	miR172		Jones-Rhoades et al. Annu. Rev. Plant. Biol., 2006
At4g36920	miR172		Jones-Rhoades et al. Annu. Rev. Plant. Biol., 2006
At2g28550	miR172		Jones-Rhoades et al. Annu. Rev. Plant. Biol., 2006
At3g54990	miR172		Addo-Quaye et al. Current Biology, 2008
At2g39680	miR173		Allen et al. Cell, 2005
At1g50055	miR173		Addo-Quaye et al. Current Biology, 2008
At2g27400	miR173		Addo-Quaye et al. Current Biology, 2008
At2g39675	miR173		Addo-Quaye et al. Current Biology, 2008
At2g39681	miR173		Addo-Quaye et al. Current Biology, 2008
At4g18390	miR319		Jones-Rhoades et al. Annu. Rev. Plant. Biol., 2006
At3g15030	miR319		Jones-Rhoades et al. Annu. Rev. Plant. Biol., 2006
At2g31070	miR319		Jones-Rhoades et al. Annu. Rev. Plant. Biol., 2006
At1g53230	miR319		Jones-Rhoades et al. Annu. Rev. Plant. Biol., 2006
At1g30210	miR319		Jones-Rhoades et al. Annu. Rev. Plant. Biol., 2006
At3g17185	miR390		Jones-Rhoades et al. Annu. Rev. Plant. Biol., 2006
At5g57735	miR390		Addo-Quaye et al. Current Biology, 2008
At4g03190	miR393		Jones-Rhoades et al. Annu. Rev. Plant. Biol., 2006
At3g62980	miR393		Jones-Rhoades et al. Annu. Rev. Plant. Biol., 2006
At3g26810	miR393		Jones-Rhoades et al. Annu. Rev. Plant. Biol., 2006
At3g23690	miR393		Jones-Rhoades et al. Annu. Rev. Plant. Biol., 2006
At1g12820	miR393		Jones-Rhoades et al. Annu. Rev. Plant. Biol., 2006
At1g27340	miR394		Jones-Rhoades et al. Annu. Rev. Plant. Biol., 2006
At5g43780	miR395		Jones-Rhoades et al. Annu. Rev. Plant. Biol., 2006
At5g10180	miR395		Allen et al. Cell, 2005
At3g22890	miR395		Jones-Rhoades et al. Annu. Rev. Plant. Biol., 2006
At5g53660	miR396		Jones-Rhoades et al. Annu. Rev. Plant. Biol., 2006
At4g37740	miR396		Jones-Rhoades et al. Annu. Rev. Plant. Biol., 2006
At4g24150	miR396		Jones-Rhoades et al. Annu. Rev. Plant. Biol., 2006
At2g45480	miR396		Jones-Rhoades et al. Annu. Rev. Plant. Biol., 2006
At2g36400	miR396		Jones-Rhoades et al. Annu. Rev. Plant. Biol., 2006
At2g22840	miR396		Jones-Rhoades et al. Annu. Rev. Plant. Biol., 2006
At5g60020	miR397		Jones-Rhoades et al. Annu. Rev. Plant. Biol., 2006
At2g38080	miR397		Jones-Rhoades et al. Annu. Rev. Plant. Biol., 2006
At2g29130	miR397		Jones-Rhoades et al. Annu. Rev. Plant. Biol., 2006
At3g15640	miR398		Jones-Rhoades et al. Annu. Rev. Plant. Biol., 2006
At1g08830	miR398		Addo-Quaye et al. Current Biology, 2008
At2g28190	miR398		Addo-Quaye et al. Current Biology, 2008
At2g33770	miR399		Jones-Rhoades et al. Annu. Rev. Plant. Biol., 2006
At1g31280	miR403		Jones-Rhoades et al. Annu. Rev. Plant. Biol., 2006
At2g30210	miR408		Jones-Rhoades et al. Annu. Rev. Plant. Biol., 2006
At1g72230	miR408		German et al. Nature Biotech, 2008
At2g44790	miR408		German et al. Nature Biotech, 2008
At5g60760	miR447		Jones-Rhoades et al. Annu. Rev. Plant. Biol., 2006
At5g43740	miR472		Lu et al. Genome Research, 2006
At1g51480	miR472		Lu et al. Genome Research, 2006
At4g14140	miR773		Fahlgren et al. PLoS one, 2007
At3g19890	miR774		Lu et al. Genome Research, 2006
At1g53290	miR775		Fahlgren et al. PLoS one, 2007
At2g22740	miR778		Fahlgren et al. PLoS one, 2007
At5g41610	miR780		Fahlgren et al. PLoS one, 2007
At1g69770	miR823		Addo-Quaye et al. Current Biology, 2008
At3g57230	miR824		Fahlgren et al. PLoS one, 2007
At1g02860	miR827		Fahlgren et al. PLoS one, 2007
At5g38550	miR842		Fahlgren et al. PLoS one, 2007
At5g51270	miR844		Fahlgren et al. PLoS one, 2007
At5g49850	miR846		Fahlgren et al. PLoS one, 2007
At5g41610	miR856		Fahlgren et al. PLoS one, 2007
At3g09220	miR857		Fahlgren et al. PLoS one, 2007
At2g47460	miR858		Fahlgren et al. PLoS one, 2007
At3g08500	miR858		Fahlgren et al. PLoS one, 2007
At3g49510	miR859		Fahlgren et al. PLoS one, 2007

## Sheet: Putative targets
At3g22720
At3g60250
At4g11690
At3g51880
At5g64930
At3g48430
At2g17520
At5g55840
At3g56870
At5g41630
At5g39470
At1g70200
At3g16710
At3g20910
At5g04980
At1g55390
At3g54990
At1g12210
At5g40360
At4g05410
At2g21420
At3g04380
At4g22660
At3g17540
At1g08830
At2g25980
At5g14720
At1g62910
At5g18950
At5g56210
At3g16820
At3g50690
At3g55940
At2g46800
At5g22640
At5g05700
At4g20240
At3g25910
At3g05160
At4g09730
At1g49290
At5g61410
At4g33990
At3g22670
At3g22570
At1g22960
At3g18520
At1g48500
At1g17770
At5g12840
At1g64880
At5g14590
At2g16980
At4g19100
At1g52130
At3g05380
At5g41840
At1g73850
At4g23040
At5g36200
At1g49900
At1g15670
At5g07130
At5g56950
At5g23420
At1g64580
At3g22700
At1g18485
At5g53220
At4g12020
At3g47360
At5g08430
At4g01170
At2g42430
At3g13100
At5g48240
At1g54440
At1g19850
At5g26020
At2g01830
At5g50070
At1g69935
At3g58710
At1g11290
At1g11440
At5g05550
At4g26930
At5g05100
At3g60850
At1g11810
At2g15630
At5g67090
At2g23180
At5g64270
At1g62720
At1g62680
At4g12275
At5g40320
At3g06130
At3g46610
At1g32850
At1g80530
At2g48110
At2g33250
At2g16220
At1g54215
At1g24880
At3g18020
At1g16150
At2g26960
At4g00220
At3g26230
At4g31610
At2g01740
At3g48860
At2g39020
At4g14680
At4g30825
At1g26210
At1g68460
At1g03660
At4g02220
At3g28850
At3g17265
At3g10070
At3g29070
At5g49400
At5g41920
At1g63130
At5g23730
At1g15530
At1g78265
At4g26600
At1g64570
At5g37860
At3g26190
At3g56780
At3g19540
At1g03060
At5g19950
At1g27360
At1g15690
At1g56140
At2g06000
At4g34060
At4g38480
At4g14050
At3g49140
At3g17310
At1g51690
At2g45540
At4g39620
At4g19440
At2g44790
At5g36730
At5g64830
At3g43230
At5g20960
At2g30280
At5g63950
At5g23060
At5g48280
At2g07750
At1g50930
At2g42200
At1g66400
At2g30350
At3g14770
At3g19910
At5g07170
At1g79180
At1g33400
At3g61310
At4g02010
At2g16810
At4g26680
At3g23160
At1g65990
At1g06900
At3g15270
At1g04210
At5g44415
At4g02940
At3g03650
At4g01210
At3g47170
At3g05530
At5g08230
At4g38590
At1g59710
At3g54980
At5g08600
At3g56150
At1g23930
At1g70430
At2g01350
At3g17490
At1g69360
At2g45160
At3g49520
At1g58210
At5g38565
At4g14820
At2g27170
At2g33430
At5g04900
At3g28030
At4g00500
At2g26950
At3g19760
At3g16010
At5g55650
At1g60870
At3g57590
At5g13350
At3g01080
At5g43730
At1g52120
At3g18390
At5g44980
At3g24580
At1g04780
At1g25054
At2g27100
At5g12100
At2g41080
At5g11310
At1g77405
At5g37420
At3g14900
At1g11190
At4g01090
At3g29000
At3g42350
At1g64500
At1g12010
At3g22710
At1g69770
At4g04614
At5g37780
At1g69170
At1g09900
At5g13750
At3g20710
At2g40760
At3g57920
At2g45210
At4g13495
At1g15890
At3g23300
At1g08760
At5g53640
At2g41510
At2g18780
At5g49870
At1g51645
At1g32180
At3g18100
At4g16310
At4g05390
At1g32340
At4g10780
At4g02160
At3g13200
At1g19010
At1g25370
At1g48310
At5g27300
At3g17160
At5g15140
At3g54700
At5g52410
At2g44630
At5g02830
At3g02210
At5g61830
At1g09410
At2g18710
At4g38010
At5g38730
At5g42120
At5g41610
At2g19480
At4g17910
At5g35570
At2g31210
At4g26110
At5g53500
At5g41340
At5g47040
At1g63080
At2g26550
At3g44110
At3g28660
At4g23320
At2g29340
At2g28680
At1g63360
At3g21170
At2g20280
At3g45290
At2g01720
At1g03530
At1g23450
At2g25670
At1g66620
At1g24793
At5g46030
At5g02330
At1g08600
At5g23150
At5g14350
At2g11910
At3g22470
At1g10530
At1g04530
At5g57580
At2g34530
At5g55300
At5g52600
At1g79505
At4g33290
At1g22380
At1g53290
At4g25520
At5g37560
At2g24550
At1g14470
At2g15880
At4g34000
At3g49510
At4g08540
At3g49040
At1g22000
At3g04310
At4g11130
At1g02800
At1g37050
At4g29230
At1g47970
At3g13830
At5g42280
At4g00020
At1g09720
At1g12620
At4g20090
At2g42510
At3g14110
At3g18720
At4g29520
At3g04260
At5g18370
At3g20110
At5g41300
At5g40340
At1g62930
At5g42310
At2g02850
At1g02150
At1g21060
At5g61650
At4g14810
At1g25141
At2g29260
At4g24390
At4g03070
At2g37650
At5g40520
At4g28010
At1g12300
At3g60050
At1g68440
At2g28780
At5g50670
At5g48800
At5g19590
At2g02980
At3g45240
At5g14770
At4g38600
At1g44050
At5g59230
At1g63330
At1g64100
At3g01540
At4g25210
At5g14550
At4g25560
At2g02620
At4g33170
At1g03980
At3g58260
At1g14200
At1g30720
At3g06710
At2g30575
At1g65670
At2g42950
At4g35080
At5g49840
At5g02350
At5g65790
At4g14190
At4g36860
At2g39795
At1g52320
At1g80770
At3g51310
At3g47330
At3g20420
At2g31400
At5g63020
At1g75150
At5g52640
At2g42380
At1g07650
At2g44130
At1g67450
At1g50410
At5g13380
At2g21840
At5g62310
At4g00930
At1g28670
At2g28190
At5g17580
At3g11100
At2g38810
At3g16880
At3g02200
At4g33060
At1g60130
At5g05390
At4g09370
At5g12250
At1g62630
At2g47020
At1g67325
At3g17450
At5g60130
At1g75500
At2g06095
At1g48400
At2g32460
At1g20920
At3g57480
At1g29550
At3g17570
At5g25140
At3g28690
At4g27320
At1g69260
At1g20300
At5g56200
At5g39740
At2g32760
At5g37390
At1g77370
At3g16770
At1g60220
At4g13650
At4g21300
At3g11200
At5g36820
At2g23710
At2g39675
At2g39250
At3g42670
At1g63070
At1g50055
At1g53210
At3g53310
At5g37430
At1g03080
At1g63980
At2g27400
At2g24510
At5g13370
At1g54380
At1g12290
At2g10440
At4g27180
At1g52100
At1g51140
At3g29630
At5g12050
At3g06400
At4g03038
At5g18560
At4g13030
At5g43060
At1g02060
At2g26160
At1g09820
At5g49250
At5g18740
At4g04630
At4g21400
At3g20460
At1g13910
At5g55020
At5g19900
At1g25210
At1g66370
At3g13500
At1g57570
At5g26030
At3g13820
At5g61290
At3g60460
At2g23100
At2g30780
At5g46680
At1g62670
At1g77550
At3g52910
At3g61060
At5g61440
At3g09000
At5g09860
At5g12900
At2g39681
At5g08620
At2g16900
At1g03720
At4g31510
At2g22740
At5g19560
At1g12220
At2g01330
At4g33330
At5g55920
At1g17920
At5g01370
At5g19280
At5g16640
At4g03060
At3g11810
At5g44110
At1g70700
At1g66630
At5g22720
At3g19880
At1g48430
At2g37960
At2g35360
At3g14030
At3g27770
At5g39710
At1g50580
At1g62590
At4g17940
At4g28960
At5g01610
At1g74540
At3g05510
At3g08510
At3g07730
At5g36870
At5g01630
At3g50550
At5g09560
At1g70840
At5g55580
At3g58930
At4g08930
At5g24890
At2g13900
At5g23950
At3g03580
At3g48010
At3g01840
At3g04750
At3g11240
At1g63400
At3g45020
At3g46130
At3g42140
At2g35670
At2g33400
At3g22350
At5g50570
At1g12770
At5g62930
At5g08150
At4g32820
At4g31170
At2g27520
At5g63740
At4g02740
At4g27120
At3g49430
