# Supplementary material for: Computational identification of condition-specific miRNA targets based on gene expression profiles and sequence information
Source: BMC Bioinformatics. 2009 Jan 30;10(Suppl 1):S34. doi: 10.1186/1471-2105-10-S1-S34 (PMC2648752; doi:10.1186/1471-2105-10-S1-S34)
Supplement: Additional file 2 — Ranked list of features selected by the ranker search method using SVM. [file 1471-2105-10-S1-S34-S2.xls]

## Sheet: Sheet1
Rank	Sample ID	Type	Tissue
1	ATGE_26	D	Leaf
2	Heat-Shoots-1.0h	S	Shoot
3	UV-B-Roots-1.0h	S	Root
4	ATGE_73	D	Pollen
5	ATGE_91	D	Leaf
6	ATGE_34	D	Flower
7	Drought-Roots-0.25h	S	Root
8	Drought-Shoots-0.25h	S	Shoot
9	UV-B-Shoots-3.0h	S	Shoot
10	Cold-Roots-24.0h	S	Root
11	ATGE_97	D	Seedling
12	Drought-Roots-24.0h	S	Root
13	UV-B-Shoots-0.5h	S	Shoot
14	ATGE_55	D	Flower
15	ATGE_101	D	Seedling
16	Drought-Shoots-3.0h	S	Shoot
17	Wounding-Shoots-6.0h	S	Shoot
18	Osmotic-Shoots-1.0h	S	Shoot
19	Oxidative-Roots-6.0h	S	Root
20	UV-B-Roots-6.0h	S	Root
21	ATGE_40	D	Flower
22	Cold-Shoots-0.5h	S	Shoot
23	UV-B-Shoots-0.25h	S	Shoot
24	ATGE_36	D	Flower
25	Oxidative-Shoots-6.0h	S	Shoot
26	Genotoxic-Shoots-24.0h	S	Shoot
27	Wounding-Shoots-0.25h	S	Shoot
28	Cold-Shoots-3.0h	S	Shoot
29	Oxidative-Shoots-3.0h	S	Shoot
30	Genotoxic-Roots-1.0h	S	Root
31	Cold-Shoots-6.0h	S	Shoot
32	ATGE_5	D	Leaf
33	Oxidative-Roots-3.0h	S	Root
34	ATGE_10	D	Leaf
35	ATGE_45	D	Flower
36	UV-B-Roots-0.25h	S	Root
37	ATGE_12	D	Leaf
38	UV-B-Shoots-1.0h	S	Shoot
39	Heat-Shoots-0.25h	S	Shoot
40	Wounding-Shoots-3.0h	S	Shoot
41	ATGE_54	D	Flower
42	ATGE_41	D	Flower
43	Heat-Shoots-4.0h	S	Shoot
44	ATGE_4	D	Shoot
45	Heat-Roots-4.0h	S	Root
46	ATGE_78	D	Seed & silique
47	Light_US	D	Seed
48	Heat-Shoots-6.0h	S	Shoot
49	Drought-Shoots-6.0h	S	Shoot
50	Heat-Roots-24.0h	S	Root
51	Genotoxic-Shoots-0.5h	S	Shoot
52	ATGE_56	D	Flower
53	Drought-Shoots-24.0h	S	Shoot
54	ATGE_99	D	Root
55	Osmotic-Roots-24.0h	S	Root
56	Drought-Shoots-12.0h	S	Shoot
57	ATGE_35	D	Flower
58	Wounding-Shoots-1.0h	S	Shoot
59	Heat-Shoots-0.5h	S	Shoot
60	Drought-Roots-3.0h	S	Root
61	ATGE_27	D	Stem
62	Oxidative-Shoots-12.0h	S	Shoot
63	ATGE_25	D	Leaf
64	ATGE_31	D	Flower
65	Oxidative-Roots-0.5h	S	Root
66	Wounding-Roots-0.5h	S	Root
67	ATGE_43	D	Flower
68	ATGE_90	D	Vegetative rosette
69	Genotoxic-Shoots-6.0h	S	Shoot
70	Oxidative-Roots-12.0h	S	Root
71	Heat-Roots-0.25h	S	Root
72	Cold-Shoots-1.0h	S	Shoot
73	Cold-Roots-3.0h	S	Root
74	Cold-Roots-12.0h	S	Root
75	Oxidative-Roots-1.0h	S	Root
76	Wounding-Roots-24.0	S	Root
77	Wounding-Shoots-0.5h	S	Shoot
78	Osmotic-Roots-1.0h	S	Root
79	Genotoxic-Shoots-12.0h	S	Shoot
80	Genotoxic-Roots-24.0h	S	Root
81	ATGE_58	D	Flower
82	ATGE_49	D	Shoot
83	Cold-Roots-6.0h	S	Root
84	ATGE_22	D	Rosette
85	Osmotic-Shoots-0.5h	S	Shoot
86	Drought-Shoots-1.0h	S	Shoot
87	ATGE_39	D	Flower
88	Heat-Roots-6.0h	S	Root
89	Light_PL	D	Seed
90	Oxidative-Shoots-24.0h	S	Shoot
91	Wounding-Roots-3.0h	S	Root
92	UV-B-Shoots-6.0h	S	Shoot
93	ATGE_17	D	Leaf
94	Cold-Roots-1.0h	S	Root
95	ATGE_96	D	Seedling
96	Salt-Shoots-1.0h	S	Shoot
97	ATGE_7	D	Seedling
98	ATGE_76	D	Seed & silique
99	ATGE_28	D	Node
100	Genotoxic-Shoots-3.0h	S	Shoot
101	Salt-Shoots-12.0h	S	Shoot
102	ATGE_46	D	Shoot
103	UV-B-Roots-24.0h	S	Root
104	Cold-Roots-0.5h	S	Root
105	ATGE_42	D	Flower
106	ATGE_53	D	Flower
107	Osmotic-Roots-0.5h	S	Root
108	UV-B-Shoots-24.0h	S	Shoot
109	Oxidative-Shoots-1.0h	S	Shoot
110	ATGE_77	D	Seed & silique
111	Oxidative-Shoots-0.5h	S	Shoot
112	Wounding-Shoots-24.0h	S	Shoot
113	ATGE_59	D	Flower
114	ATGE_37	D	Flower
115	Genotoxic-Shoots-1.0h	S	Shoot
116	Salt-Shoots-24.0h	S	Shoot
117	Salt-Shoots-0.5h	S	Shoot
118	Cold-Shoots-24.0h	S	Shoot
119	Heat-Shoots-3.0h	S	Shoot
120	Heat-Shoots-12.0h	S	Shoot
121	Genotoxic-Roots-12.0h	S	Root
122	Osmotic-Roots-3.0h	S	Root
123	Heat-Shoots-24.0h	S	Shoot
124	Heat-Roots-0.5h	S	Root
125	Genotoxic-Roots-3.0h	S	Root
126	ATGE_1	D	Cotyledons
127	Heat-Roots-3.0h	S	Root
128	Wounding-Shoots-12.0h	S	Shoot
129	Light_RL	D	Seed
130	Osmotic-Roots-6.0h	S	Root
131	UV-B-Roots-12.0h	S	Root
132	Drought-Shoots-0.5h	S	Shoot
133	Genotoxic-Roots-0.5h	S	Root
134	ATGE_82	D	Seed & silique
135	ATGE_19	D	Leaf
136	Drought-Roots-12.0h	S	Root
137	ATGE_87	D	Vegetative rosette
138	ATGE_92	D	Flower
139	Genotoxic-Roots-6.0h	S	Root
140	Cold-Shoots-12.0h	S	Shoot
141	Wounding-Roots-12.0h	S	Root
142	ATGE_3	D	Root
143	UV-B-Roots-3.0h	S	Root
144	Salt-Shoots-6.0h	S	Shoot
145	ATGE_15	D	Leaf
146	ATGE_57	D	Flower
147	ATGE_9	D	Root
148	UV-B-Shoots-12.0h	S	Shoot
149	UV-B-Roots-0.5h	S	Root
150	ATGE_89	D	Vegetative rosette
151	Light_UL	D	Seed
152	Heat-Roots-1.0h	S	Root
153	Drought-Roots-0.5h	S	Root
154	Wounding-Roots-0.25h	S	Root
155	ATGE_6	D	Shoot
156	ATGE_81	D	Seed & silique
157	Light_AL	D	Seed
158	Salt-Roots-1.0h	S	Root
159	Osmotic-Shoots-6.0h	S	Shoot
160	Salt-Roots-0.5h	S	Root
161	Heat-Roots-12.0h	S	Root
162	ATGE_100	D	Seedling
163	Wounding-Roots-6.0h	S	Root
164	ATGE_47	D	Shoot
165	ATGE_8	D	Shoot
166	Drought-Roots-6.0h	S	Root
167	Salt-Roots-6.0h	S	Root
168	Osmotic-Roots-12.0h	S	Root
169	ATGE_33	D	Flower
170	Light_BS	D	Seed
171	Light_FS	D	Seed
172	ATGE_79	D	Seed & silique
173	ATGE_18	D	Leaf
174	Osmotic-Shoots-3.0h	S	Shoot
175	Oxidative-Roots-24.0h	S	Root
176	Salt-Roots-12.0h	S	Root
177	ATGE_32	D	Flower
178	ATGE_20	D	Leaf
179	ATGE_2	D	Hypocotyl
180	ATGE_93	D	Root
181	ATGE_13	D	Leaf
182	Salt-Shoots-3.0h	S	Shoot
183	ATGE_51	D	Shoot
184	ATGE_52	D	Shoot
185	ATGE_50	D	Shoot
186	ATGE_16	D	Leaf
187	Salt-Roots-3.0h	S	Root
188	Light_PS	D	Seed
189	Light_FL	D	Seed
190	Light_WL	D	Seed
191	ATGE_94	D	Root
192	Light_AS	D	Seed
193	ATGE_23	D
194	Light_WS	D	Seed
195	ATGE_83	D	Seed & silique
196	ATGE_29	D	Shoot
197	Light_BL	D	Seed
198	Light_RS	D	Seed
199	Salt-Roots-24.0h	S	Root
200	ATGE_48	D	Shoot
201	Drought-Roots-1.0h	S	Root
202	ATGE_95	D	Root
203	Osmotic-Shoots-12.0h	S	Shoot
204	Wounding-Roots-1.0h	S	Root
205	Osmotic-Shoots-24.0h	S	Shoot
206	ATGE_98	D	Root
207	ATGE_11	D	Leaf
208	ATGE_84	D	Seed & silique
209	ATGE_21	D	Leaf
210	ATGE_24	D
211	ATGE_14	D	Leaf
